# Supplementary material for: Whole-Genome Duplication Reshapes Adaptation: Autotetraploid Arabidopsis arenosa Leverages its High Genetic Variation to Compensate for Selection Constraints
Source: Mol Biol Evol. 2025 Nov 27;42(12):msaf298. doi: 10.1093/molbev/msaf298 (PMC12709285; doi:10.1093/molbev/msaf298)
Supplement: msaf298_Supplementary_Data [file msaf298_supplementary_data.zip]

Archive with 2 entries (2 files):
- Supplementary_Figures_Tables.pdf
- Supplemetary_Data.xlsx
